# Supplementary material for: A New Technique for Determining Micronutrient Nutritional Quality in Fruits and Vegetables Based on the Entropy Weight Method and Fuzzy Recognition Method
Source: Foods. 2022 Nov 28;11(23):3844. doi: 10.3390/foods11233844 (PMC9740144; doi:10.3390/foods11233844)
Supplement: Supplementary file 1 [file foods-11-03844-s001.zip]

Archive with 1 entries (1 files):
- foods-1909321-supplementary.pdf
